# Supplementary material for: Novel Gastric Cancer Stem Cell-Related Marker LINGO2 Is Associated with Cancer Cell Phenotype and Patient Outcome
Source: Int J Mol Sci. 2019 Jan 28;20(3):555. doi: 10.3390/ijms20030555 (PMC6387145; doi:10.3390/ijms20030555)
Supplement: Supplementary file 1 [file ijms-20-00555-s001.zip]

Archive with 3 entries (2 files):
- supplementary/
- supplementary/supplementary Figures.pdf
- supplementary/Supplementary Tables.pdf
